# Supplementary material for: Safety and Efficacy of Pulmonary Rehabilitation for Long COVID Patients Experiencing Long-Lasting Symptoms
Source: Int J Environ Res Public Health. 2024 Feb 19;21(2):242. doi: 10.3390/ijerph21020242 (PMC10888408; doi:10.3390/ijerph21020242)
Supplement: Supplementary file 1 [file ijerph-21-00242-s001.zip]

Archive with 1 entries (1 files):
- ijerph-2842997-supplementary.pdf
